# Supplementary material for: No Evidence for Seed Transmission of Tomato Yellow Leaf Curl Sardinia Virus in Tomato
Source: Cells. 2021 Jul 2;10(7):1673. doi: 10.3390/cells10071673 (PMC8306144; doi:10.3390/cells10071673)
Supplement: Supplementary file 1 [file cells-10-01673-s001.zip]

Archive with 1 entries (1 files):
- cells-1252715-supplementary.pdf
